# Supplementary material for: Relevant Criteria for Improving Quality of Schizophrenia Spectrum Disorders Treatment: A Delphi Study
Source: Healthcare (Basel). 2025 Nov 10;13(22):2847. doi: 10.3390/healthcare13222847 (PMC12652895; doi:10.3390/healthcare13222847)
Supplement: Supplementary file 1 [file healthcare-13-02847-s001.zip]

Archive with 4 entries (4 files):
- Supplementary file S2.pdf
- Supplementary file S3.pdf
- Supplementary file S4.pdf
- Supplementary table S1.pdf
